# Supplementary material for: The Efficacy of Combined Use of Huaier Granules in the Treatment of Primary Liver Cancer: An Updated Systematic Review and Meta-Analysis
Source: Pharmaceuticals (Basel). 2025 Jun 13;18(6):884. doi: 10.3390/ph18060884 (PMC12196447; doi:10.3390/ph18060884)
Supplement: Supplementary file 1 [file pharmaceuticals-18-00884-s001.zip]

Archive with 2 entries (2 files):
- Supplementary File 1-Table S1.pdf
- Supplementary File 2-Table S2.pdf
